# Supplementary material for: Para-Substituted O-Benzyl Sulfohydroxamic Acid Derivatives as Redox-Triggered Nitroxyl (HNO) Sources
Source: Molecules. 2022 Aug 19;27(16):5305. doi: 10.3390/molecules27165305 (PMC9414458; doi:10.3390/molecules27165305)
Supplement: Supplementary file 1 [file molecules-27-05305-s001.zip]

Archive with 1 entries (1 files):
- molecules-1849075-supplementary.pdf
